# Supplementary material for: Decreased Lipid Phosphate Phosphatase 1/3 and Increased Lipid Phosphate Phosphatase 2 Expression in the Human Breast Cancer Tumor Microenvironment Promotes Tumor Progression and Immune System Evasion
Source: Cancers (Basel). 2023 Apr 14;15(8):2299. doi: 10.3390/cancers15082299 (PMC10136837; doi:10.3390/cancers15082299)
Supplement: Supplementary file 1 [file cancers-15-02299-s001.zip]

Archive with 2 entries (2 files):
- Supplementary Figures S1-S6.pdf
- Supplementary Table S1.xlsx
