# Supplementary material for: Decreased Lipid Phosphate Phosphatase 1/3 and Increased Lipid Phosphate Phosphatase 2 Expression in the Human Breast Cancer Tumor Microenvironment Promotes Tumor Progression and Immune System Evasion
Source: Cancers (Basel). 2023 Apr 14;15(8):2299. doi: 10.3390/cancers15082299 (PMC10136837; doi:10.3390/cancers15082299)
Supplement: Supplementary file 1 [file cancers-15-02299-s001.zip › Supplementary Table S1.xlsx]

## Sheet: LPPs
		TCGA								METABRIC								GSE96058
GENE	GENESET	SIZE	ES	NES	NOM p-val	FDR q-val	FWER p-val	RANK AT MAX	LEADING EDGE	SIZE	ES	NES	NOM p-val	FDR q-val	FWER p-val	RANK AT MAX	LEADING EDGE	SIZE	ES	NES	NOM p-val	FDR q-val	FWER p-val	RANK AT MAX	LEADING EDGE
PLPP1	HALLMARK_ADIPOGENESIS	182	0.480014	2.10321	0.00204082	0.022105	0.013	3245	tags=19%, list=16%, signal=22%	176	0.608072	1.61183	0	0.0414654	0.1	1971	tags=31%, list=8%, signal=33%	192	0.486172	1.74105	0.0152672	0.0342177	0.108	2345	tags=19%, list=8%, signal=20%
PLPP2	HALLMARK_ADIPOGENESIS	182	0.166722	0.743901	0.748963	1	0.998	5068	tags=30%, list=25%, signal=39%	176	-0.50427	-1.32327	0.0881148	0.161089	0.658	2556	tags=30%, list=11%, signal=33%	192	-0.313566	-1.10411	0.335341	0.408011	0.917	3736	tags=21%, list=12%, signal=24%
PLPP3	HALLMARK_ADIPOGENESIS	182	0.376079	1.65026	0.0324544	0.0531714	0.356	2780	tags=14%, list=14%, signal=16%	176	0.581384	1.53823	0.00627615	0.0310281	0.184	3166	tags=36%, list=13%, signal=42%	192	0.478377	1.71806	0.00402414	0.0194307	0.117	3925	tags=22%, list=13%, signal=25%
PLPP1	HALLMARK_ALLOGRAFT_REJECTION	187	0.568875	1.36185	0.188139	0.167702	0.78	4958	tags=50%, list=24%, signal=66%	178	0.513697	1.07171	0.407767	0.383519	0.958	3737	tags=39%, list=15%, signal=46%	195	0.405456	0.930313	0.55773	0.519648	0.986	7441	tags=41%, list=24%, signal=53%
PLPP2	HALLMARK_ALLOGRAFT_REJECTION	187	-0.311345	-0.741143	0.705376	0.948466	1	6733	tags=42%, list=33%, signal=62%	178	-0.759581	-1.56743	0.00795229	0.0244859	0.135	3051	tags=56%, list=13%, signal=63%	195	-0.73121	-1.6281	0.02	0.0540272	0.227	4297	tags=60%, list=14%, signal=69%
PLPP3	HALLMARK_ALLOGRAFT_REJECTION	187	0.692277	1.66272	0.0245399	0.0506984	0.328	4711	tags=65%, list=23%, signal=84%	178	0.709479	1.43341	0.0787879	0.0763257	0.432	3654	tags=56%, list=15%, signal=66%	195	0.664932	1.54227	0.076	0.0480788	0.379	6095	tags=63%, list=20%, signal=77%
PLPP1	HALLMARK_ANDROGEN_RESPONSE	89	0.404946	1.51226	0.0681363	0.103841	0.583	4678	tags=28%, list=23%, signal=36%	90	0.45389	1.20567	0.131313	0.240323	0.842	3441	tags=40%, list=14%, signal=46%	97	0.459571	1.51825	0.0380952	0.0793263	0.443	6987	tags=40%, list=23%, signal=52%
PLPP2	HALLMARK_ANDROGEN_RESPONSE	89	-0.447319	-1.72185	0.0153846	0.289582	0.215	6058	tags=49%, list=30%, signal=70%	90	-0.371618	-0.96961	0.514056	0.54949	0.988	4026	tags=43%, list=17%, signal=52%	97	-0.337241	-1.10683	0.301619	0.422907	0.917	6211	tags=35%, list=20%, signal=44%
PLPP3	HALLMARK_ANDROGEN_RESPONSE	89	0.454421	1.70365	0.0205339	0.0459288	0.273	4421	tags=29%, list=22%, signal=37%	90	0.494684	1.30724	0.0566406	0.147142	0.687	2827	tags=39%, list=12%, signal=44%	97	0.491131	1.63585	0.00595238	0.0261538	0.215	5451	tags=33%, list=18%, signal=40%
PLPP1	HALLMARK_ANGIOGENESIS	34	0.617326	1.7418	0.00787402	0.0477444	0.207	4926	tags=59%, list=24%, signal=77%	33	0.728821	1.53278	0.0167364	0.0613689	0.212	2545	tags=52%, list=11%, signal=58%	36	0.660753	1.63915	0.0100806	0.0438756	0.227	5468	tags=61%, list=18%, signal=74%
PLPP2	HALLMARK_ANGIOGENESIS	34	-0.475703	-1.31741	0.149194	0.822532	0.821	4673	tags=47%, list=23%, signal=61%	33	-0.67805	-1.4122	0.0589391	0.101106	0.457	979	tags=36%, list=4%, signal=38%	36	-0.667809	-1.67419	0.00207039	0.0628723	0.17	3718	tags=50%, list=12%, signal=57%
PLPP3	HALLMARK_ANGIOGENESIS	34	0.64512	1.82456	0.00806452	0.0460085	0.126	5448	tags=59%, list=27%, signal=80%	33	0.725634	1.53245	0.0139721	0.0313372	0.201	2603	tags=52%, list=11%, signal=58%	36	0.677814	1.69479	0.0141129	0.0194766	0.136	4859	tags=61%, list=16%, signal=72%
PLPP1	HALLMARK_APICAL_JUNCTION	183	0.55532	1.85138	0	0.0537968	0.112	4613	tags=40%, list=22%, signal=51%	181	0.502706	1.35666	0.0717132	0.149525	0.573	3702	tags=39%, list=15%, signal=45%	193	0.603436	1.85828	0	0.00944403	0.029	5136	tags=43%, list=17%, signal=51%
PLPP2	HALLMARK_APICAL_JUNCTION	183	-0.285841	-0.963294	0.495049	0.895096	0.984	3968	tags=27%, list=19%, signal=33%	181	-0.459768	-1.23776	0.147475	0.227719	0.803	3196	tags=37%, list=13%, signal=42%	193	-0.456189	-1.41803	0.107287	0.144381	0.577	5888	tags=42%, list=19%, signal=52%
PLPP3	HALLMARK_APICAL_JUNCTION	183	0.565817	1.89963	0	0.049906	0.069	5372	tags=48%, list=26%, signal=65%	181	0.560652	1.52457	0.0139165	0.03231	0.217	2193	tags=33%, list=9%, signal=36%	193	0.625312	1.92821	0	0.00608137	0.012	5034	tags=46%, list=16%, signal=55%
PLPP1	HALLMARK_APICAL_SURFACE	38	0.618394	1.80395	0.00205339	0.0359361	0.146	4530	tags=53%, list=22%, signal=67%	40	0.471079	1.2388	0.115619	0.229384	0.793	2873	tags=25%, list=12%, signal=28%	43	0.533758	1.57193	0.00974659	0.0673656	0.345	6156	tags=49%, list=20%, signal=61%
PLPP2	HALLMARK_APICAL_SURFACE	38	-0.320973	-0.960775	0.50499	0.850175	0.984	4704	tags=37%, list=23%, signal=48%	40	-0.449663	-1.17264	0.209776	0.274692	0.895	3687	tags=35%, list=15%, signal=41%	43	-0.400765	-1.17477	0.229508	0.361491	0.875	6261	tags=49%, list=20%, signal=61%
PLPP3	HALLMARK_APICAL_SURFACE	38	0.58966	1.73425	0.002	0.0497655	0.225	4724	tags=53%, list=23%, signal=68%	40	0.49099	1.28848	0.0930693	0.161175	0.729	2357	tags=25%, list=10%, signal=28%	43	0.544632	1.59692	0.00788955	0.0323797	0.282	4799	tags=44%, list=16%, signal=52%
PLPP1	HALLMARK_APOPTOSIS	152	0.464061	1.81365	0.0101215	0.0372014	0.139	4784	tags=32%, list=23%, signal=41%	150	0.588862	1.56433	0	0.0654785	0.161	3080	tags=41%, list=13%, signal=47%	159	0.430993	1.48613	0.025641	0.0844241	0.493	7024	tags=39%, list=23%, signal=50%
PLPP2	HALLMARK_APOPTOSIS	152	-0.238346	-0.927794	0.519763	0.790071	0.987	6582	tags=38%, list=32%, signal=55%	150	-0.558363	-1.47243	0.0119048	0.0611417	0.317	2845	tags=37%, list=12%, signal=42%	159	-0.421339	-1.43219	0.0556701	0.139794	0.549	4354	tags=30%, list=14%, signal=35%
PLPP3	HALLMARK_APOPTOSIS	152	0.4634	1.78924	0.00614754	0.0437215	0.164	5602	tags=39%, list=27%, signal=53%	150	0.608791	1.60977	0.00206186	0.0227162	0.079	3545	tags=47%, list=15%, signal=54%	159	0.481399	1.67418	0.00391389	0.0219424	0.16	5600	tags=36%, list=18%, signal=44%
PLPP1	HALLMARK_BILE_ACID_METABOLISM	101	0.488939	1.6459	0.00197239	0.0635035	0.347	5240	tags=40%, list=26%, signal=53%	105	0.50399	1.4466	0.004	0.0821221	0.371	3922	tags=36%, list=16%, signal=43%	112	0.465647	1.51049	0.019802	0.0790399	0.455	7167	tags=40%, list=23%, signal=52%
PLPP2	HALLMARK_BILE_ACID_METABOLISM	101	-0.32006	-1.07745	0.322134	0.932106	0.966	2913	tags=23%, list=14%, signal=26%	105	-0.447839	-1.26126	0.0785855	0.217239	0.765	3099	tags=25%, list=13%, signal=28%	112	-0.319612	-1.04028	0.373585	0.438939	0.946	5286	tags=26%, list=17%, signal=31%
PLPP3	HALLMARK_BILE_ACID_METABOLISM	101	0.467706	1.6058	0.0101833	0.0642585	0.433	4678	tags=29%, list=23%, signal=37%	105	0.487433	1.38163	0.0221774	0.114037	0.551	2270	tags=24%, list=9%, signal=26%	112	0.45214	1.46599	0.0135397	0.0804405	0.529	6212	tags=32%, list=20%, signal=40%
PLPP1	HALLMARK_CHOLESTEROL_HOMEOSTASIS	66	0.30943	1.14614	0.276074	0.307233	0.938	3472	tags=17%, list=17%, signal=20%	68	0.378508	0.958249	0.50924	0.545417	0.995	3080	tags=32%, list=13%, signal=37%	73	-0.328704	-1.03632	0.380117	0.420874	0.945	2755	tags=33%, list=9%, signal=36%
PLPP2	HALLMARK_CHOLESTEROL_HOMEOSTASIS	66	-0.184925	-0.681743	0.889571	0.901091	1	2194	tags=9%, list=11%, signal=10%	68	-0.357812	-0.92715	0.549902	0.592615	0.995	2039	tags=24%, list=8%, signal=26%	73	0.316932	0.976307	0.490909	0.562977	0.968	2773	tags=27%, list=9%, signal=30%
PLPP3	HALLMARK_CHOLESTEROL_HOMEOSTASIS	66	0.380481	1.45107	0.0892495	0.120239	0.682	3555	tags=18%, list=17%, signal=22%	68	0.466293	1.20094	0.151951	0.231694	0.843	3663	tags=37%, list=15%, signal=43%	73	0.330295	1.04875	0.406977	0.376119	0.956	2311	tags=15%, list=7%, signal=16%
PLPP1	HALLMARK_COAGULATION	134	0.579815	1.81776	0	0.0409527	0.137	5448	tags=51%, list=27%, signal=69%	127	0.669278	1.6651	0.00409836	0.0276141	0.039	2763	tags=43%, list=11%, signal=48%	138	0.63029	1.92799	0	0.00310123	0.009	3577	tags=36%, list=12%, signal=40%
PLPP2	HALLMARK_COAGULATION	134	-0.297265	-0.904016	0.59408	0.798166	0.992	4858	tags=29%, list=24%, signal=38%	127	-0.635742	-1.60682	0.00763359	0.0225602	0.083	2351	tags=41%, list=10%, signal=45%	138	-0.563076	-1.75289	0.00389105	0.135249	0.082	6241	tags=46%, list=20%, signal=58%
PLPP3	HALLMARK_COAGULATION	134	0.555283	1.70751	0	0.0472349	0.269	5372	tags=51%, list=26%, signal=69%	127	0.69673	1.71272	0	0.017991	0.021	2313	tags=43%, list=10%, signal=48%	138	0.638853	1.96594	0	0.00517394	0.007	4111	tags=37%, list=13%, signal=42%
PLPP1	HALLMARK_COMPLEMENT	190	0.50362	1.62708	0.031746	0.0607688	0.383	5175	tags=37%, list=25%, signal=50%	182	0.600177	1.51428	0.0318091	0.0689703	0.248	3387	tags=42%, list=14%, signal=48%	199	0.478171	1.42319	0.108159	0.117181	0.606	7024	tags=39%, list=23%, signal=50%
PLPP2	HALLMARK_COMPLEMENT	190	-0.330633	-1.05602	0.385892	0.916534	0.969	6037	tags=38%, list=29%, signal=53%	182	-0.684888	-1.68978	0	0.0121404	0.019	2721	tags=43%, list=11%, signal=49%	199	-0.576072	-1.6334	0.0119048	0.058073	0.221	6722	tags=54%, list=22%, signal=68%
PLPP3	HALLMARK_COMPLEMENT	190	0.56443	1.79284	0	0.0475198	0.162	5394	tags=49%, list=26%, signal=67%	182	0.674525	1.65464	0	0.0144467	0.046	2479	tags=42%, list=10%, signal=47%	199	0.591782	1.74985	0.0059761	0.0197554	0.09	5295	tags=41%, list=17%, signal=49%
PLPP1	HALLMARK_DNA_REPAIR	140	-0.350652	-1.68286	0.0671937	0.0311224	0.292	2707	tags=24%, list=13%, signal=28%	130	-0.360664	-1.11614	0.297189	0.359137	0.934	3857	tags=35%, list=16%, signal=41%	147	-0.559491	-1.91755	0	0.00100582	0.011	5961	tags=56%, list=19%, signal=69%
PLPP2	HALLMARK_DNA_REPAIR	140	0.405268	1.96718	0.00982318	0.0373249	0.038	6259	tags=50%, list=31%, signal=71%	130	0.412301	1.25784	0.132	0.322734	0.779	5194	tags=48%, list=21%, signal=61%	147	0.556828	1.89237	0	0.00295372	0.011	7702	tags=65%, list=25%, signal=86%
PLPP3	HALLMARK_DNA_REPAIR	140	-0.423583	-2.0575	0.00622407	0.00991467	0.022	4100	tags=45%, list=20%, signal=56%	130	-0.371202	-1.14342	0.247148	0.457597	0.911	4110	tags=39%, list=17%, signal=47%	147	-0.547006	-1.90713	0	0.00479378	0.022	5902	tags=55%, list=19%, signal=68%
PLPP1	HALLMARK_E2F_TARGETS	188	-0.808519	-2.0673	0	0.00375434	0.016	2068	tags=64%, list=10%, signal=70%	186	-0.711651	-1.52892	0.0417537	0.0379585	0.206	2238	tags=49%, list=9%, signal=54%	195	-0.827587	-1.92242	0	0.00105013	0.01	2178	tags=63%, list=7%, signal=67%
PLPP2	HALLMARK_E2F_TARGETS	188	0.441971	1.11655	0.447154	0.753619	0.962	4772	tags=40%, list=23%, signal=52%	186	0.651915	1.38153	0.153551	0.217955	0.52	4244	tags=58%, list=18%, signal=70%	195	0.695761	1.59636	0.0372549	0.0672568	0.289	4039	tags=61%, list=13%, signal=70%
PLPP3	HALLMARK_E2F_TARGETS	188	-0.69313	-1.73553	0.00980392	0.0265591	0.216	2771	tags=50%, list=14%, signal=57%	186	-0.575877	-1.21597	0.299445	0.524315	0.829	3087	tags=43%, list=13%, signal=49%	195	-0.781265	-1.79734	0	0.00860134	0.059	2425	tags=58%, list=8%, signal=62%
PLPP1	HALLMARK_EPITHELIAL_MESENCHYMAL_TRANSITION	185	0.666022	1.7386	0	0.0389937	0.211	5119	tags=74%, list=25%, signal=97%	188	0.767348	1.53947	0.0140845	0.0637158	0.198	1830	tags=54%, list=8%, signal=58%	196	0.709856	1.64276	0.0235294	0.0457838	0.222	4549	tags=63%, list=15%, signal=73%
PLPP2	HALLMARK_EPITHELIAL_MESENCHYMAL_TRANSITION	185	-0.500012	-1.29174	0.216387	0.783897	0.837	5238	tags=50%, list=26%, signal=67%	188	-0.744929	-1.5051	0.0339321	0.0457831	0.241	2351	tags=57%, list=10%, signal=63%	196	-0.725404	-1.75048	0.0138067	0.0683465	0.083	4954	tags=65%, list=16%, signal=77%
PLPP3	HALLMARK_EPITHELIAL_MESENCHYMAL_TRANSITION	185	0.680952	1.81351	0.0103306	0.0440419	0.139	4983	tags=72%, list=24%, signal=95%	188	0.788736	1.59326	0.00402414	0.0224115	0.101	2275	tags=61%, list=9%, signal=67%	196	0.737437	1.71483	0.00621118	0.0182779	0.118	5412	tags=70%, list=18%, signal=85%
PLPP1	HALLMARK_ESTROGEN_RESPONSE_EARLY	180	0.454216	1.39573	0.123232	0.15595	0.754	6517	tags=46%, list=32%, signal=67%	180	0.417575	0.935113	0.559917	0.557123	0.997	3177	tags=31%, list=13%, signal=36%	195	0.431147	1.21607	0.240631	0.239243	0.852	6941	tags=43%, list=22%, signal=55%
PLPP2	HALLMARK_ESTROGEN_RESPONSE_EARLY	180	-0.400319	-1.21466	0.276134	0.805977	0.906	4911	tags=41%, list=24%, signal=53%	180	0.333642	0.738821	0.919422	0.873258	1	1866	tags=23%, list=8%, signal=25%	195	0.34373	0.950528	0.503937	0.504221	0.973	6530	tags=37%, list=21%, signal=47%
PLPP3	HALLMARK_ESTROGEN_RESPONSE_EARLY	180	0.281012	0.853505	0.615694	0.622562	0.999	5608	tags=27%, list=27%, signal=37%	180	-0.448336	-0.993184	0.476378	0.714439	0.99	2600	tags=41%, list=11%, signal=46%	195	-0.275654	-0.771493	0.761134	0.725941	0.995	3742	tags=31%, list=12%, signal=35%
PLPP1	HALLMARK_ESTROGEN_RESPONSE_LATE	182	0.36079	1.22246	0.204	0.246719	0.897	5447	tags=35%, list=27%, signal=47%	182	0.428124	1.01152	0.417537	0.455482	0.984	2653	tags=31%, list=11%, signal=34%	196	0.28467	0.863707	0.665314	0.599726	0.993	7030	tags=35%, list=23%, signal=45%
PLPP2	HALLMARK_ESTROGEN_RESPONSE_LATE	182	-0.302915	-1.00691	0.445564	0.97475	0.979	5131	tags=38%, list=25%, signal=51%	182	0.340154	0.800956	0.907407	0.832523	1	940	tags=21%, list=4%, signal=22%	196	0.359804	1.10227	0.317025	0.442735	0.928	6113	tags=39%, list=20%, signal=49%
PLPP3	HALLMARK_ESTROGEN_RESPONSE_LATE	182	0.249461	0.828147	0.693089	0.641471	0.999	4486	tags=21%, list=22%, signal=26%	182	-0.364589	-0.856823	0.754902	0.675864	0.999	2626	tags=37%, list=11%, signal=41%	196	-0.31316	-0.968744	0.467871	0.482916	0.966	3742	tags=33%, list=12%, signal=37%
PLPP1	HALLMARK_FATTY_ACID_METABOLISM	146	0.459731	1.85206	0.00200401	0.0666164	0.111	3616	tags=19%, list=18%, signal=23%	143	0.548843	1.45085	0.0123711	0.0838222	0.362	3736	tags=40%, list=15%, signal=47%	155	0.389743	1.37095	0.0921569	0.141657	0.676	5585	tags=25%, list=18%, signal=30%
PLPP2	HALLMARK_FATTY_ACID_METABOLISM	146	0.153562	0.62688	0.965377	0.993446	1	5550	tags=29%, list=27%, signal=40%	143	-0.435985	-1.17251	0.217973	0.264749	0.896	3528	tags=31%, list=15%, signal=36%	155	-0.264957	-0.935057	0.524292	0.5341	0.975	2129	tags=12%, list=7%, signal=13%
PLPP3	HALLMARK_FATTY_ACID_METABOLISM	146	0.402399	1.59462	0.014862	0.065205	0.452	4305	tags=21%, list=21%, signal=26%	143	0.51911	1.37563	0.0612245	0.113042	0.557	3145	tags=34%, list=13%, signal=38%	155	0.403634	1.44545	0.0634921	0.0879323	0.568	2927	tags=16%, list=9%, signal=18%
PLPP1	HALLMARK_G2M_CHECKPOINT	179	-0.766634	-2.01914	0	0.00390676	0.024	1583	tags=53%, list=8%, signal=56%	185	-0.695307	-1.56465	0.0309917	0.0324214	0.148	2287	tags=50%, list=9%, signal=55%	190	-0.759067	-1.92618	0	0.000975873	0.009	1040	tags=47%, list=3%, signal=49%
PLPP2	HALLMARK_G2M_CHECKPOINT	179	0.389269	1.01271	0.517312	0.77873	0.985	4508	tags=34%, list=22%, signal=43%	185	0.654829	1.4307	0.0963391	0.29166	0.41	2608	tags=46%, list=11%, signal=52%	190	0.622634	1.54938	0.0717132	0.0833257	0.368	5529	tags=59%, list=18%, signal=72%
PLPP3	HALLMARK_G2M_CHECKPOINT	179	-0.570628	-1.47168	0.147348	0.114523	0.638	2254	tags=40%, list=11%, signal=45%	185	-0.559558	-1.19418	0.289628	0.444218	0.862	3673	tags=49%, list=15%, signal=58%	190	-0.68381	-1.72065	0.0168776	0.0158948	0.114	2158	tags=48%, list=7%, signal=52%
PLPP1	HALLMARK_GLYCOLYSIS	190	-0.303685	-1.27981	0.164093	0.216074	0.878	3417	tags=31%, list=17%, signal=37%	188	-0.365014	-1.02561	0.39876	0.416152	0.977	3176	tags=35%, list=13%, signal=39%	197	-0.400565	-1.44843	0.035124	0.114906	0.536	4145	tags=37%, list=13%, signal=42%
PLPP2	HALLMARK_GLYCOLYSIS	190	0.278415	1.16001	0.268	0.763705	0.948	4751	tags=32%, list=23%, signal=41%	188	0.42243	1.17764	0.143145	0.424886	0.887	3341	tags=36%, list=14%, signal=42%	197	0.405108	1.45806	0.046748	0.126284	0.54	8158	tags=52%, list=26%, signal=70%
PLPP3	HALLMARK_GLYCOLYSIS	190	0.193461	0.821066	0.738337	0.635865	0.999	4212	tags=15%, list=21%, signal=18%	188	0.354689	0.996515	0.466934	0.44804	0.983	2905	tags=28%, list=12%, signal=31%	197	-0.319573	-1.17008	0.213693	0.30813	0.885	5488	tags=41%, list=18%, signal=50%
PLPP1	HALLMARK_HEDGEHOG_SIGNALING	29	0.624355	1.65904	0.003861	0.0622702	0.328	3839	tags=45%, list=19%, signal=55%	35	0.533663	1.30391	0.108051	0.172165	0.679	3279	tags=37%, list=14%, signal=43%	35	0.649494	1.68688	0.00404858	0.0371338	0.175	6020	tags=57%, list=20%, signal=71%
PLPP2	HALLMARK_HEDGEHOG_SIGNALING	29	-0.504102	-1.36022	0.108365	0.837753	0.777	4149	tags=38%, list=20%, signal=47%	35	-0.426634	-1.05324	0.361789	0.433412	0.973	2655	tags=26%, list=11%, signal=29%	35	-0.606273	-1.57792	0.0138067	0.0691991	0.303	4141	tags=40%, list=13%, signal=46%
PLPP3	HALLMARK_HEDGEHOG_SIGNALING	29	0.684988	1.84118	0.00413223	0.0526296	0.109	4220	tags=55%, list=21%, signal=69%	35	0.54876	1.34342	0.103239	0.130487	0.612	1944	tags=26%, list=8%, signal=28%	35	0.665644	1.7376	0.00205339	0.0181111	0.099	5666	tags=63%, list=18%, signal=77%
PLPP1	HALLMARK_HEME_METABOLISM	180	0.31923	1.4945	0.0143149	0.110008	0.615	4747	tags=17%, list=23%, signal=22%	184	0.339606	1.2101	0.08577	0.244174	0.832	4255	tags=31%, list=18%, signal=37%	193	0.337711	1.28839	0.11619	0.200181	0.785	7124	tags=32%, list=23%, signal=42%
PLPP2	HALLMARK_HEME_METABOLISM	180	-0.193654	-0.897746	0.597895	0.776068	0.992	7373	tags=39%, list=36%, signal=61%	184	-0.334786	-1.18114	0.104508	0.284914	0.887	2342	tags=17%, list=10%, signal=19%	193	-0.264943	-1.00572	0.429158	0.467853	0.959	4946	tags=24%, list=16%, signal=28%
PLPP3	HALLMARK_HEME_METABOLISM	180	0.327836	1.51617	0.0317797	0.0941195	0.573	7483	tags=36%, list=36%, signal=55%	184	0.355479	1.24788	0.0585774	0.197933	0.8	4211	tags=30%, list=17%, signal=37%	193	0.339077	1.31107	0.0792079	0.172633	0.772	7677	tags=33%, list=25%, signal=44%
PLPP1	HALLMARK_HYPOXIA	182	0.445317	1.64536	0.0161616	0.06028	0.348	5716	tags=39%, list=28%, signal=54%	187	0.523643	1.34029	0.0623742	0.159216	0.606	3070	tags=37%, list=13%, signal=42%	192	0.467547	1.5412	0.0307692	0.0715182	0.404	5677	tags=37%, list=18%, signal=45%
PLPP2	HALLMARK_HYPOXIA	182	-0.256406	-0.928995	0.530572	0.827325	0.987	4288	tags=24%, list=21%, signal=30%	187	-0.527914	-1.3729	0.0444015	0.133454	0.552	3157	tags=40%, list=13%, signal=45%	192	-0.428171	-1.40088	0.0695825	0.149014	0.605	5049	tags=36%, list=16%, signal=43%
PLPP3	HALLMARK_HYPOXIA	182	0.476455	1.73213	0.00635593	0.0468848	0.226	5694	tags=44%, list=28%, signal=60%	187	0.603102	1.57148	0	0.023471	0.13	3206	tags=45%, list=13%, signal=52%	192	0.515873	1.7011	0.004158	0.0193164	0.13	6529	tags=45%, list=21%, signal=56%
PLPP1	HALLMARK_IL2_STAT5_SIGNALING	184	0.50352	1.63082	0.0278884	0.0626241	0.374	5066	tags=42%, list=25%, signal=55%	187	0.511475	1.33522	0.0813492	0.148137	0.617	3137	tags=37%, list=13%, signal=43%	195	0.528269	1.56824	0.0266667	0.065412	0.352	5940	tags=44%, list=19%, signal=54%
PLPP2	HALLMARK_IL2_STAT5_SIGNALING	184	-0.301697	-0.973437	0.47495	0.928682	0.98	4867	tags=33%, list=24%, signal=42%	187	-0.60238	-1.57051	0.00393701	0.0263664	0.133	3195	tags=47%, list=13%, signal=53%	195	-0.571616	-1.64614	0.0117417	0.0683145	0.201	4942	tags=46%, list=16%, signal=55%
PLPP3	HALLMARK_IL2_STAT5_SIGNALING	184	0.576217	1.82657	0.00210526	0.0515259	0.124	5288	tags=51%, list=26%, signal=67%	187	0.603165	1.55028	0.00196464	0.028089	0.162	2646	tags=42%, list=11%, signal=46%	195	0.625165	1.83725	0	0.00990832	0.036	5299	tags=49%, list=17%, signal=59%
PLPP1	HALLMARK_IL6_JAK_STAT3_SIGNALING	83	0.529319	1.38397	0.146998	0.157099	0.762	5321	tags=43%, list=26%, signal=58%	82	0.581989	1.33786	0.110895	0.153299	0.61	2918	tags=33%, list=12%, signal=37%	87	0.506652	1.26971	0.241445	0.207629	0.805	6796	tags=47%, list=22%, signal=60%
PLPP2	HALLMARK_IL6_JAK_STAT3_SIGNALING	83	-0.361894	-0.947992	0.518124	0.832485	0.985	6032	tags=37%, list=29%, signal=53%	82	-0.701278	-1.57485	0.00407332	0.0285487	0.13	4099	tags=65%, list=17%, signal=78%	87	-0.684348	-1.62463	0.0141414	0.0496387	0.231	4622	tags=55%, list=15%, signal=65%
PLPP3	HALLMARK_IL6_JAK_STAT3_SIGNALING	83	0.641644	1.6867	0.0184049	0.0481462	0.294	3603	tags=49%, list=18%, signal=60%	82	0.698039	1.58177	0.0119522	0.0248031	0.12	2870	tags=48%, list=12%, signal=54%	87	0.674575	1.6575	0.0181818	0.022543	0.179	5975	tags=57%, list=19%, signal=71%
PLPP1	HALLMARK_INFLAMMATORY_RESPONSE	186	0.546959	1.39846	0.131959	0.15948	0.75	4599	tags=45%, list=22%, signal=58%	187	0.528749	1.247	0.206	0.23024	0.78	2170	tags=28%, list=9%, signal=31%	197	0.480098	1.22302	0.264368	0.240581	0.844	6489	tags=42%, list=21%, signal=52%
PLPP2	HALLMARK_INFLAMMATORY_RESPONSE	186	-0.455082	-1.17604	0.310924	0.826521	0.928	3233	tags=31%, list=16%, signal=36%	187	-0.708918	-1.65985	0.00401606	0.0136586	0.03	3091	tags=49%, list=13%, signal=55%	197	-0.681235	-1.64501	0.006	0.0587956	0.201	5289	tags=59%, list=17%, signal=71%
PLPP3	HALLMARK_INFLAMMATORY_RESPONSE	186	0.672977	1.72669	0.00626305	0.0456418	0.234	5075	tags=68%, list=25%, signal=89%	187	0.683239	1.60929	0.00581395	0.020049	0.08	3760	tags=53%, list=16%, signal=62%	197	0.671632	1.69395	0.0059761	0.01868	0.137	5803	tags=58%, list=19%, signal=71%
PLPP1	HALLMARK_INTERFERON_ALPHA_RESPONSE	90	0.174968	0.424497	0.911885	0.984254	1	7983	tags=30%, list=39%, signal=49%	85	0.315049	0.57444	0.905622	0.987861	1	2489	tags=24%, list=10%, signal=26%	95	-0.536935	-1.17808	0.352823	0.309102	0.872	3385	tags=46%, list=11%, signal=52%
PLPP2	HALLMARK_INTERFERON_ALPHA_RESPONSE	90	0.145289	0.34463	0.949219	0.995224	1	5796	tags=31%, list=28%, signal=43%	85	-0.726535	-1.329	0.180747	0.164677	0.645	3593	tags=62%, list=15%, signal=73%	95	-0.46264	-0.981491	0.531187	0.486405	0.964	6497	tags=41%, list=21%, signal=52%
PLPP3	HALLMARK_INTERFERON_ALPHA_RESPONSE	90	0.446811	1.08449	0.414784	0.381688	0.976	7303	tags=46%, list=36%, signal=70%	85	0.54186	1.00174	0.490798	0.452449	0.983	2655	tags=36%, list=11%, signal=41%	95	0.257193	0.546368	0.849609	0.958365	0.998	4475	tags=17%, list=15%, signal=20%
PLPP1	HALLMARK_INTERFERON_GAMMA_RESPONSE	189	0.427386	1.09374	0.43361	0.341059	0.959	5642	tags=34%, list=28%, signal=47%	183	0.469714	0.949731	0.529412	0.54649	0.995	3159	tags=34%, list=13%, signal=39%	198	-0.334777	-0.783354	0.676768	0.706377	0.994	3414	tags=34%, list=11%, signal=38%
PLPP2	HALLMARK_INTERFERON_GAMMA_RESPONSE	189	-0.2735	-0.704682	0.717895	0.901042	1	5944	tags=32%, list=29%, signal=45%	183	-0.756921	-1.52288	0.0178571	0.0409736	0.211	3078	tags=57%, list=13%, signal=65%	198	-0.618625	-1.36101	0.185336	0.176168	0.678	6565	tags=55%, list=21%, signal=69%
PLPP3	HALLMARK_INTERFERON_GAMMA_RESPONSE	189	0.587625	1.50529	0.101449	0.0934634	0.59	4727	tags=41%, list=23%, signal=53%	183	0.651243	1.31446	0.179074	0.145552	0.67	3330	tags=49%, list=14%, signal=56%	198	0.512748	1.17002	0.339216	0.281045	0.908	4819	tags=33%, list=16%, signal=39%
PLPP1	HALLMARK_KRAS_SIGNALING_DN	177	0.482677	1.46508	0.0126582	0.122393	0.661	4804	tags=41%, list=23%, signal=53%	179	0.256197	0.791724	0.957115	0.819625	1	2691	tags=12%, list=11%, signal=14%	194	0.457748	1.54318	0.00790514	0.0746823	0.404	5157	tags=29%, list=17%, signal=35%
PLPP2	HALLMARK_KRAS_SIGNALING_DN	177	-0.205166	-0.627281	1	0.904744	1	3427	tags=20%, list=17%, signal=24%	179	0.278923	0.869458	0.826511	0.807469	1	4870	tags=24%, list=20%, signal=30%	194	-0.330356	-1.10157	0.277014	0.393728	0.92	6445	tags=34%, list=21%, signal=42%
PLPP3	HALLMARK_KRAS_SIGNALING_DN	177	0.472206	1.43204	0.0128755	0.127404	0.712	5667	tags=46%, list=28%, signal=63%	179	-0.299068	-0.938931	0.595703	0.581807	0.997	2900	tags=17%, list=12%, signal=20%	194	0.491374	1.64451	0	0.024544	0.197	6191	tags=38%, list=20%, signal=47%
PLPP1	HALLMARK_KRAS_SIGNALING_UP	185	0.601159	1.74051	0.00199601	0.0411345	0.207	4576	tags=51%, list=22%, signal=65%	184	0.713228	1.72655	0.00199203	0.0266876	0.01	3209	tags=49%, list=13%, signal=56%	194	0.618018	1.72841	0.00573614	0.0347362	0.12	5676	tags=48%, list=18%, signal=59%
PLPP2	HALLMARK_KRAS_SIGNALING_UP	185	-0.430069	-1.24791	0.198347	0.807901	0.885	5434	tags=45%, list=26%, signal=61%	184	-0.714914	-1.69212	0	0.0242808	0.019	2453	tags=46%, list=10%, signal=51%	194	-0.616965	-1.68941	0.00195312	0.0685119	0.153	4894	tags=53%, list=16%, signal=63%
PLPP3	HALLMARK_KRAS_SIGNALING_UP	185	0.671164	1.96642	0	0.0390519	0.044	5239	tags=68%, list=26%, signal=91%	184	0.771822	1.81288	0	0.0037037	0.002	2371	tags=49%, list=10%, signal=54%	194	0.693025	1.91333	0	0.00436899	0.014	4966	tags=55%, list=16%, signal=65%
PLPP1	HALLMARK_MITOTIC_SPINDLE	179	-0.51346	-1.89235	0.010352	0.00795906	0.072	471	tags=18%, list=2%, signal=18%	191	-0.55004	-1.61785	0.00819672	0.0226198	0.074	2814	tags=36%, list=12%, signal=41%	198	-0.45078	-1.43889	0.105372	0.110548	0.551	1425	tags=22%, list=5%, signal=23%
PLPP2	HALLMARK_MITOTIC_SPINDLE	179	-0.20606	-0.776234	0.679513	0.924824	1	6900	tags=39%, list=34%, signal=58%	191	0.484643	1.38813	0.0773585	0.272155	0.494	4260	tags=41%, list=18%, signal=49%	198	0.378836	1.19196	0.260163	0.377337	0.864	5859	tags=40%, list=19%, signal=49%
PLPP3	HALLMARK_MITOTIC_SPINDLE	179	-0.216395	-0.778841	0.688845	0.792085	1	1319	tags=15%, list=6%, signal=16%	191	-0.455957	-1.29328	0.133858	0.510148	0.71	3880	tags=40%, list=16%, signal=47%	198	-0.365303	-1.17101	0.276458	0.340709	0.884	1466	tags=22%, list=5%, signal=23%
PLPP1	HALLMARK_MTORC1_SIGNALING	183	-0.497234	-1.962	0.00587084	0.00533388	0.036	4014	tags=50%, list=20%, signal=61%	186	-0.416035	-1.06697	0.374233	0.393166	0.959	2463	tags=32%, list=10%, signal=36%	195	-0.614935	-2.01478	0	0.000388747	0.002	4586	tags=54%, list=15%, signal=63%
PLPP2	HALLMARK_MTORC1_SIGNALING	183	0.200767	0.814481	0.63308	1	0.996	5713	tags=33%, list=28%, signal=45%	186	0.36216	0.91137	0.556436	0.77492	0.996	4401	tags=40%, list=18%, signal=49%	195	0.472849	1.52204	0.0653061	0.092163	0.416	8248	tags=63%, list=27%, signal=86%
PLPP3	HALLMARK_MTORC1_SIGNALING	183	-0.190124	-0.761354	0.697531	0.726434	1	4855	tags=37%, list=24%, signal=48%	186	0.362706	0.909286	0.608333	0.591629	0.996	3828	tags=33%, list=16%, signal=39%	195	-0.471228	-1.56143	0.0625	0.0512501	0.353	6886	tags=60%, list=22%, signal=77%
PLPP1	HALLMARK_MYC_TARGETS_V1	186	-0.651537	-2.17013	0	0.00465279	0.008	5727	tags=75%, list=28%, signal=103%	185	-0.32385	-0.787847	0.685885	0.801473	0.999	2970	tags=28%, list=12%, signal=32%	193	-0.726122	-2.20062	0	0.000695652	0.001	6120	tags=72%, list=20%, signal=89%
PLPP2	HALLMARK_MYC_TARGETS_V1	186	0.47424	1.60715	0.0970874	0.153341	0.422	6588	tags=51%, list=32%, signal=74%	185	0.435087	1.05097	0.420543	0.576876	0.978	5229	tags=47%, list=22%, signal=60%	193	0.645958	1.96799	0.0019685	0.00194258	0.004	9414	tags=77%, list=31%, signal=110%
PLPP3	HALLMARK_MYC_TARGETS_V1	186	-0.595352	-1.99379	0.0143443	0.0112701	0.042	6499	tags=69%, list=32%, signal=100%	185	0.343375	0.825668	0.644105	0.733233	0.999	4332	tags=35%, list=18%, signal=42%	193	-0.676084	-2.06168	0	0.000703182	0.003	6879	tags=68%, list=22%, signal=87%
PLPP1	HALLMARK_MYC_TARGETS_V2	56	-0.712666	-2.12808	0	0.00285675	0.01	4357	tags=82%, list=21%, signal=104%	53	-0.690676	-1.62927	0.0295983	0.0404592	0.067	4381	tags=68%, list=18%, signal=83%	57	-0.803547	-2.02813	0	0.000347826	0.001	3943	tags=81%, list=13%, signal=92%
PLPP2	HALLMARK_MYC_TARGETS_V2	56	0.581568	1.77768	0.0378486	0.0605383	0.154	4654	tags=52%, list=23%, signal=67%	53	0.642673	1.47613	0.0888031	0.376869	0.31	4084	tags=62%, list=17%, signal=75%	57	0.734202	1.87111	0.00201613	0.00243141	0.012	5669	tags=75%, list=18%, signal=92%
PLPP3	HALLMARK_MYC_TARGETS_V2	56	-0.648321	-1.97939	0.00621118	0.00786752	0.045	4795	tags=73%, list=23%, signal=95%	53	-0.667236	-1.52807	0.054409	0.14496	0.229	2672	tags=53%, list=11%, signal=59%	57	-0.732313	-1.82496	0.00628931	0.00730656	0.043	4798	tags=72%, list=16%, signal=85%
PLPP1	HALLMARK_MYOGENESIS	185	0.632935	1.84224	0	0.0408917	0.123	3811	tags=43%, list=19%, signal=53%	191	0.576429	1.5486	0.01	0.0662072	0.184	1619	tags=24%, list=7%, signal=26%	198	0.656515	1.96438	0	0.00456388	0.006	5576	tags=48%, list=18%, signal=59%
PLPP2	HALLMARK_MYOGENESIS	185	-0.179211	-0.536647	0.995984	0.945235	1	3674	tags=20%, list=18%, signal=24%	191	-0.501035	-1.33929	0.0696721	0.164169	0.625	2939	tags=29%, list=12%, signal=33%	198	-0.506838	-1.55484	0.0163599	0.0768968	0.345	6381	tags=47%, list=21%, signal=59%
PLPP3	HALLMARK_MYOGENESIS	185	0.546731	1.64334	0.0200401	0.0526167	0.363	5137	tags=49%, list=25%, signal=64%	191	0.540983	1.47123	0.0159681	0.0558454	0.351	2477	tags=30%, list=10%, signal=33%	198	0.62721	1.96816	0	0.0103479	0.007	5777	tags=48%, list=19%, signal=59%
PLPP1	HALLMARK_NOTCH_SIGNALING	31	0.564704	1.68948	0.00801603	0.0519614	0.277	5045	tags=39%, list=25%, signal=51%	32	0.417351	1.08073	0.3159	0.382741	0.95	4185	tags=47%, list=17%, signal=57%	32	0.637602	1.69465	0.0138067	0.0373476	0.16	4290	tags=47%, list=14%, signal=54%
PLPP2	HALLMARK_NOTCH_SIGNALING	31	-0.35873	-1.09958	0.363083	0.95501	0.959	4673	tags=39%, list=23%, signal=50%	32	-0.335257	-0.864275	0.702083	0.697611	0.999	4089	tags=41%, list=17%, signal=49%	32	-0.401865	-1.07096	0.389899	0.415317	0.935	6649	tags=56%, list=22%, signal=72%
PLPP3	HALLMARK_NOTCH_SIGNALING	31	0.603089	1.86155	0.0021097	0.0539817	0.093	4555	tags=48%, list=22%, signal=62%	32	0.42281	1.11246	0.291751	0.341719	0.926	3746	tags=41%, list=16%, signal=48%	32	0.650439	1.74185	0.00398406	0.0192642	0.097	4318	tags=53%, list=14%, signal=62%
PLPP1	HALLMARK_OXIDATIVE_PHOSPHORYLATION	173	-0.22368	-0.931059	0.498099	0.502497	0.992	6035	tags=40%, list=29%, signal=57%	171	0.415682	1.19644	0.247485	0.24399	0.853	3651	tags=33%, list=15%, signal=38%	184	-0.564489	-1.99545	0.00203252	0.00029156	0.002	7052	tags=69%, list=23%, signal=89%
PLPP2	HALLMARK_OXIDATIVE_PHOSPHORYLATION	173	0.451926	1.85789	0.0307377	0.052	0.091	5371	tags=47%, list=26%, signal=64%	171	0.299985	0.843168	0.632207	0.804808	1	4977	tags=37%, list=21%, signal=46%	184	0.584185	2.10947	0	0.0013585	0.001	10176	tags=80%, list=33%, signal=118%
PLPP3	HALLMARK_OXIDATIVE_PHOSPHORYLATION	173	-0.499706	-1.96978	0.017316	0.00629693	0.046	5139	tags=59%, list=25%, signal=78%	171	0.366966	1.03617	0.419006	0.433156	0.971	4100	tags=30%, list=17%, signal=36%	184	-0.576162	-2.09505	0	0.000295455	0.001	7445	tags=70%, list=24%, signal=92%
PLPP1	HALLMARK_P53_PATHWAY	184	0.409864	1.80078	0.00609756	0.0341904	0.152	5633	tags=34%, list=27%, signal=46%	181	0.501521	1.45543	0.0132325	0.0867859	0.353	2535	tags=30%, list=10%, signal=33%	192	0.420878	1.5061	0.0219561	0.0781752	0.466	7468	tags=41%, list=24%, signal=54%
PLPP2	HALLMARK_P53_PATHWAY	184	0.234315	0.971525	0.5	0.781936	0.988	5749	tags=35%, list=28%, signal=49%	181	-0.42931	-1.25818	0.0761523	0.211141	0.768	3663	tags=35%, list=15%, signal=41%	192	-0.258807	-0.914344	0.587525	0.544628	0.976	7179	tags=35%, list=23%, signal=45%
PLPP3	HALLMARK_P53_PATHWAY	184	0.362174	1.51608	0.0613108	0.0909076	0.573	7331	tags=42%, list=36%, signal=65%	181	0.543468	1.57589	0	0.024646	0.127	3746	tags=40%, list=16%, signal=47%	192	0.443158	1.59905	0.013308	0.0332594	0.277	6502	tags=39%, list=21%, signal=49%
PLPP1	HALLMARK_PANCREAS_BETA_CELLS	38	0.481309	1.28557	0.127237	0.20436	0.848	3849	tags=32%, list=19%, signal=39%	39	0.610004	1.47345	0.0460251	0.0851024	0.319	2462	tags=26%, list=10%, signal=29%	40	0.564411	1.66058	0.00792079	0.0431555	0.203	6087	tags=35%, list=20%, signal=44%
PLPP2	HALLMARK_PANCREAS_BETA_CELLS	38	-0.27322	-0.712443	0.905222	0.922732	1	3787	tags=21%, list=18%, signal=26%	39	-0.432453	-1.03187	0.415354	0.454748	0.979	3495	tags=26%, list=14%, signal=30%	40	-0.424663	-1.23085	0.157171	0.304658	0.833	4906	tags=25%, list=16%, signal=30%
PLPP3	HALLMARK_PANCREAS_BETA_CELLS	38	0.40853	1.07414	0.348697	0.383619	0.98	3281	tags=24%, list=16%, signal=28%	39	0.43366	1.04901	0.416988	0.423434	0.963	4246	tags=28%, list=18%, signal=34%	40	0.558539	1.62132	0.00851064	0.0285969	0.238	5666	tags=33%, list=18%, signal=40%
PLPP1	HALLMARK_PEROXISOME	97	0.269833	1.13785	0.290514	0.306572	0.942	6620	tags=30%, list=32%, signal=44%	97	0.387515	1.07142	0.323829	0.372257	0.958	3055	tags=28%, list=13%, signal=32%	104	0.305813	1.09836	0.290448	0.347659	0.916	4654	tags=21%, list=15%, signal=25%
PLPP2	HALLMARK_PEROXISOME	97	-0.229185	-0.98433	0.464	0.9638	0.98	2913	tags=18%, list=14%, signal=20%	97	-0.295954	-0.810787	0.880309	0.75961	1	3504	tags=28%, list=14%, signal=32%	104	0.28905	1.04363	0.355691	0.496443	0.949	6044	tags=38%, list=20%, signal=46%
PLPP3	HALLMARK_PEROXISOME	97	0.258813	1.08895	0.328542	0.387731	0.974	1964	tags=7%, list=10%, signal=8%	97	0.369929	1.03472	0.363458	0.422581	0.971	3062	tags=27%, list=13%, signal=31%	104	0.325592	1.18614	0.187023	0.272435	0.891	5913	tags=23%, list=19%, signal=28%
PLPP1	HALLMARK_PI3K_AKT_MTOR_SIGNALING	99	0.295998	1.34341	0.132692	0.176077	0.8	5920	tags=22%, list=29%, signal=31%	101	-0.358314	-1.12471	0.253112	0.395581	0.927	4159	tags=33%, list=17%, signal=39%	104	-0.249876	-0.9437	0.523207	0.508091	0.971	7098	tags=41%, list=23%, signal=54%
PLPP2	HALLMARK_PI3K_AKT_MTOR_SIGNALING	99	0.124172	0.55823	0.970037	0.991609	1	5120	tags=24%, list=25%, signal=32%	101	0.312013	0.976728	0.477046	0.683981	0.993	1498	tags=18%, list=6%, signal=19%	104	0.253714	0.941701	0.495951	0.488675	0.973	6989	tags=35%, list=23%, signal=45%
PLPP3	HALLMARK_PI3K_AKT_MTOR_SIGNALING	99	0.36792	1.66943	0.0182556	0.0512234	0.317	2428	tags=13%, list=12%, signal=15%	101	0.329536	1.02936	0.406504	0.419933	0.973	3180	tags=23%, list=13%, signal=26%	104	0.304523	1.13763	0.272549	0.295241	0.93	7564	tags=31%, list=25%, signal=41%
PLPP1	HALLMARK_PROTEIN_SECRETION	90	0.136592	0.613584	0.829175	0.908379	1	2912	tags=6%, list=14%, signal=6%	93	0.511417	1.40581	0.0647773	0.10739	0.459	3546	tags=41%, list=15%, signal=48%	95	0.283531	1.03392	0.411321	0.412	0.958	2435	tags=8%, list=8%, signal=9%
PLPP2	HALLMARK_PROTEIN_SECRETION	90	-0.344189	-1.56922	0.0880503	0.3799	0.466	8496	tags=64%, list=41%, signal=110%	93	-0.353879	-0.953056	0.540161	0.560973	0.991	3736	tags=33%, list=15%, signal=39%	95	0.311756	1.15924	0.275794	0.390748	0.889	8301	tags=45%, list=27%, signal=62%
PLPP3	HALLMARK_PROTEIN_SECRETION	90	0.247653	1.15252	0.319588	0.343517	0.949	9799	tags=50%, list=48%, signal=95%	93	0.494475	1.33401	0.122244	0.133505	0.637	3707	tags=40%, list=15%, signal=47%	95	0.287513	1.0555	0.407921	0.378937	0.956	1554	tags=7%, list=5%, signal=8%
PLPP1	HALLMARK_REACTIVE_OXYGEN_SPECIES_PATHWAY	46	0.347066	1.29868	0.189474	0.201476	0.838	2914	tags=15%, list=14%, signal=18%	44	0.448144	1.16097	0.235521	0.284223	0.893	3261	tags=36%, list=13%, signal=42%	47	0.309865	0.986528	0.469428	0.459994	0.974	5031	tags=26%, list=16%, signal=30%
PLPP2	HALLMARK_REACTIVE_OXYGEN_SPECIES_PATHWAY	46	0.329282	1.2081	0.24502	0.787428	0.93	6635	tags=57%, list=32%, signal=83%	44	-0.4699	-1.18801	0.2079	0.286551	0.879	2972	tags=36%, list=12%, signal=41%	47	0.308893	0.97154	0.493124	0.535098	0.97	8227	tags=62%, list=27%, signal=84%
PLPP3	HALLMARK_REACTIVE_OXYGEN_SPECIES_PATHWAY	46	0.297851	1.11544	0.327801	0.372373	0.967	4734	tags=22%, list=23%, signal=28%	44	0.539535	1.36275	0.0688259	0.11944	0.586	3139	tags=41%, list=13%, signal=47%	47	0.349693	1.14562	0.276423	0.296681	0.926	5378	tags=26%, list=17%, signal=31%
PLPP1	HALLMARK_SPERMATOGENESIS	129	-0.305678	-1.02449	0.381048	0.434985	0.983	2575	tags=33%, list=13%, signal=37%	127	-0.410104	-1.29473	0.112648	0.22362	0.709	2450	tags=17%, list=10%, signal=19%	133	-0.40904	-1.38994	0.0594262	0.132702	0.631	3136	tags=26%, list=10%, signal=28%
PLPP2	HALLMARK_SPERMATOGENESIS	129	0.190012	0.633637	1	1	1	3373	tags=19%, list=16%, signal=23%	127	0.428888	1.35225	0.047081	0.214004	0.584	3836	tags=28%, list=16%, signal=34%	133	0.407886	1.38739	0.060166	0.171423	0.648	5909	tags=38%, list=19%, signal=46%
PLPP3	HALLMARK_SPERMATOGENESIS	129	0.290446	0.971084	0.487705	0.48748	0.99	4050	tags=19%, list=20%, signal=24%	127	-0.309395	-0.964725	0.513619	0.595879	0.993	4936	tags=27%, list=20%, signal=33%	133	-0.333398	-1.14821	0.225673	0.30395	0.893	4245	tags=29%, list=14%, signal=33%
PLPP1	HALLMARK_TGF_BETA_SIGNALING	51	0.501772	1.85123	0.0141414	0.0448307	0.112	6359	tags=41%, list=31%, signal=60%	51	0.64312	1.6325	0.00829876	0.0370712	0.075	1986	tags=41%, list=8%, signal=45%	54	0.677605	1.94453	0	0.0033492	0.007	5772	tags=52%, list=19%, signal=64%
PLPP2	HALLMARK_TGF_BETA_SIGNALING	51	-0.433472	-1.60186	0.0589431	0.423495	0.414	5627	tags=43%, list=27%, signal=59%	51	-0.62448	-1.57597	0.0177866	0.0324604	0.13	3084	tags=43%, list=13%, signal=49%	54	-0.506589	-1.4621	0.0898438	0.124953	0.494	7154	tags=52%, list=23%, signal=67%
PLPP3	HALLMARK_TGF_BETA_SIGNALING	51	0.544569	2.03839	0	0.0331796	0.028	7312	tags=63%, list=36%, signal=97%	51	0.659456	1.68401	0.00614754	0.0145536	0.032	2219	tags=45%, list=9%, signal=50%	54	0.640121	1.80378	0	0.014107	0.055	7681	tags=59%, list=25%, signal=79%
PLPP1	HALLMARK_TNFA_SIGNALING_VIA_NFKB	188	0.534143	1.54516	0.0597015	0.0904806	0.532	5648	tags=48%, list=28%, signal=65%	189	0.652584	1.4724	0.0513347	0.079248	0.322	3070	tags=46%, list=13%, signal=52%	198	0.523639	1.4006	0.116279	0.127946	0.643	5700	tags=43%, list=18%, signal=53%
PLPP2	HALLMARK_TNFA_SIGNALING_VIA_NFKB	188	-0.304358	-0.892814	0.576305	0.750912	0.992	4702	tags=28%, list=23%, signal=36%	189	-0.714437	-1.61877	0.00198807	0.0224691	0.069	3036	tags=50%, list=13%, signal=56%	198	-0.59429	-1.53121	0.040404	0.0839597	0.384	6682	tags=55%, list=22%, signal=69%
PLPP3	HALLMARK_TNFA_SIGNALING_VIA_NFKB	188	0.612662	1.76195	0.00636943	0.0439935	0.191	6626	tags=70%, list=32%, signal=102%	189	0.743292	1.69006	0	0.0173437	0.029	2476	tags=50%, list=10%, signal=55%	198	0.655943	1.72508	0.00409836	0.0194325	0.11	5981	tags=57%, list=19%, signal=70%
PLPP1	HALLMARK_UNFOLDED_PROTEIN_RESPONSE	102	-0.387326	-1.87199	0.021611	0.00854391	0.083	4696	tags=44%, list=23%, signal=57%	101	-0.405452	-1.18244	0.203219	0.34846	0.863	5099	tags=49%, list=21%, signal=61%	107	-0.50026	-1.95132	0.00412371	0.000982812	0.008	6286	tags=52%, list=20%, signal=65%
PLPP2	HALLMARK_UNFOLDED_PROTEIN_RESPONSE	102	0.223185	1.10037	0.34542	0.69246	0.965	6276	tags=33%, list=31%, signal=48%	101	0.367574	1.06929	0.320611	0.602725	0.967	5112	tags=47%, list=21%, signal=59%	107	0.455391	1.7556	0.0040568	0.0136318	0.072	8121	tags=55%, list=26%, signal=75%
PLPP3	HALLMARK_UNFOLDED_PROTEIN_RESPONSE	102	-0.189661	-0.92823	0.506329	0.657946	0.999	5184	tags=33%, list=25%, signal=44%	101	-0.338763	-0.974935	0.483431	0.654966	0.991	3442	tags=35%, list=14%, signal=40%	107	-0.399341	-1.56458	0.0547667	0.0568126	0.347	7755	tags=54%, list=25%, signal=72%
PLPP1	HALLMARK_UV_RESPONSE_DN	128	0.618899	2.01606	0	0.0284862	0.025	5098	tags=50%, list=25%, signal=66%	136	0.648808	1.68872	0	0.0239417	0.021	2494	tags=40%, list=10%, signal=45%	138	0.702503	1.99246	0	0.00770968	0.005	6830	tags=68%, list=22%, signal=87%
PLPP2	HALLMARK_UV_RESPONSE_DN	128	-0.542057	-1.81335	0.00194553	0.290166	0.123	5607	tags=59%, list=27%, signal=81%	136	-0.637841	-1.64994	0	0.0165216	0.043	3126	tags=46%, list=13%, signal=53%	138	-0.611932	-1.69312	0.00814664	0.0871528	0.147	3135	tags=36%, list=10%, signal=39%
PLPP3	HALLMARK_UV_RESPONSE_DN	128	0.6099	2.04512	0	0.0642013	0.028	4593	tags=46%, list=22%, signal=59%	136	0.648113	1.68255	0	0.0123186	0.034	3048	tags=46%, list=13%, signal=53%	138	0.687777	1.91636	0	0.00546124	0.014	6391	tags=59%, list=21%, signal=74%
PLPP1	HALLMARK_UV_RESPONSE_UP	151	0.391891	1.62126	0.00831601	0.0606791	0.4	2118	tags=15%, list=10%, signal=17%	146	0.412882	1.22696	0.0795918	0.23372	0.81	1971	tags=21%, list=8%, signal=23%	154	-0.31498	-1.1479	0.213836	0.314965	0.888	4163	tags=38%, list=13%, signal=43%
PLPP2	HALLMARK_UV_RESPONSE_UP	151	-0.160188	-0.65942	0.963039	0.896791	1	3181	tags=13%, list=16%, signal=16%	146	-0.39664	-1.18066	0.128257	0.274298	0.887	2872	tags=26%, list=12%, signal=29%	154	0.261993	0.968287	0.506048	0.508166	0.97	6131	tags=33%, list=20%, signal=41%
PLPP3	HALLMARK_UV_RESPONSE_UP	151	0.378326	1.54469	0.0287474	0.0840201	0.539	4802	tags=23%, list=23%, signal=29%	146	0.406961	1.22235	0.0909091	0.214234	0.815	2803	tags=25%, list=12%, signal=28%	154	0.324527	1.20438	0.163743	0.262407	0.879	5437	tags=23%, list=18%, signal=28%
PLPP1	HALLMARK_WNT_BETA_CATENIN_SIGNALING	39	0.584377	1.85519	0	0.0873333	0.108	3035	tags=33%, list=15%, signal=39%	41	0.417859	1.08305	0.312245	0.391803	0.947	1646	tags=22%, list=7%, signal=24%	42	0.587025	1.61886	0.0297619	0.0490904	0.262	5356	tags=45%, list=17%, signal=55%
PLPP2	HALLMARK_WNT_BETA_CATENIN_SIGNALING	39	0.221884	0.692655	0.841897	1	1	5149	tags=31%, list=25%, signal=41%	41	-0.309403	-0.819627	0.769547	0.766171	1	3596	tags=29%, list=15%, signal=34%	42	-0.29658	-0.819711	0.709369	0.666089	0.992	5935	tags=36%, list=19%, signal=44%
PLPP3	HALLMARK_WNT_BETA_CATENIN_SIGNALING	39	0.56788	1.76843	0.00206612	0.0458336	0.186	4867	tags=49%, list=24%, signal=64%	41	0.41999	1.11092	0.286004	0.333363	0.927	4166	tags=41%, list=17%, signal=50%	42	0.603674	1.66979	0.00603622	0.0213341	0.163	3813	tags=43%, list=12%, signal=49%
PLPP1	HALLMARK_XENOBIOTIC_METABOLISM	187	0.489422	1.74122	0.00196078	0.0440718	0.207	4871	tags=35%, list=24%, signal=45%	184	0.533567	1.5094	0.00197628	0.0663061	0.258	2952	tags=30%, list=12%, signal=34%	196	0.474925	1.69526	0	0.041608	0.159	3879	tags=22%, list=13%, signal=26%
PLPP2	HALLMARK_XENOBIOTIC_METABOLISM	187	-0.210561	-0.733108	0.894094	0.925361	1	3625	tags=19%, list=18%, signal=23%	184	-0.456288	-1.28	0.0661323	0.201654	0.732	2962	tags=29%, list=12%, signal=33%	196	-0.329206	-1.17266	0.219758	0.347411	0.879	6449	tags=31%, list=21%, signal=39%
PLPP3	HALLMARK_XENOBIOTIC_METABOLISM	187	0.489023	1.72165	0.00410678	0.0450079	0.245	4738	tags=32%, list=23%, signal=41%	184	0.537189	1.51018	0.00199601	0.0361012	0.247	2329	tags=30%, list=10%, signal=33%	196	0.489975	1.76807	0.00198413	0.019032	0.078	6716	tags=35%, list=22%, signal=45%
